# Supplementary material for: Mass spectrometric identification of candidate RNA-binding proteins associated with Transition Nuclear Protein mRNA in the mouse testis
Source: Sci Rep. 2019 Sep 20;9:13618. doi: 10.1038/s41598-019-50052-z (PMC6754440; doi:10.1038/s41598-019-50052-z)
Supplement: Supplementary file 2 — Dataset 1 [file 41598_2019_50052_MOESM2_ESM.xlsx]

## Sheet: Supplementary Dataset S1
Actin-rep1/AB numSpectra	Actin-rep2/AB numSpectra	Actin-rep3/Actin numSpectra	TNP1-rep1/AB numSpectra	TNP1-rep2/TNP1 numSpectra	TNP2-rep1/AB numSpectra	TNP2-rep2/TNP2 numSpectra	accession_number	percentCoverage	numPepsUnique	scoreUnique	TNP1-rep1	TNP1-rep2	TNP2-rep1	TNP2-rep2	TNP1-sum	TNP2-sum	TNP1-sum+TNP2-sum	entry_name
0	0	0	14	44	11	8	Q921M3	31	27	426.21	15.5556	48.8889	12.2222	8.88889	64.4444	21.1111	85.5556	Splicing factor 3B subunit 3
0	0	0	13	31	10	6	P26369	40.6	13	254.78	14.4444	34.4444	11.1111	6.66667	48.8889	17.7778	66.6667	Splicing factor U2AF 65 kDa subunit
0	0	0	0	0	37	17	Q9CWJ9	53.2	30	484.63	0	0	41.1111	18.8889	0	60	60	Bifunctional purine biosynthesis protein PURH
1	1	0	4	13	15	20	P29314	36	12	163.73	4	13	15	22.2222	17	37.2222	54.2222	40S ribosomal protein S9
1	0	0	8	37	0	1	Q91W50	29.6	24	335.65	8	41.1111	0	1.11111	49.1111	1.11111	50.2222	Cold shock domain-containing protein E1
0	0	0	7	24	4	7	Q99NB9	19	19	270.26	7.77778	26.6667	4.44444	7.77778	34.4444	12.2222	46.6667	Splicing factor 3B subunit 1
0	0	0	18	18	3	1	Q3UEB3	33.6	11	200.1	20	20	3.33333	1.11111	40	4.44444	44.4444	Poly(U)-binding-splicing factor PUF60
0	0	0	12	19	2	3	Q8VH51	26	10	172.2	13.3333	21.1111	2.22222	3.33333	34.4444	5.55556	40	RNA-binding protein 39
0	0	0	12	9	7	8	Q9Z204	25.5	6	107.34	13.3333	10	7.77778	8.88889	23.3333	16.6667	40	Heterogeneous nuclear ribonucleoproteins C1/C2
3	1	1	15	14	8	12	P29341	29.2	16	232.93	5	14	8	12	19	20	39	Polyadenylate-binding protein 1
0	1	0	0	1	29	8	O88622	16	15	258.35	0	1	29	8.88889	1	37.8889	38.8889	Poly(ADP-ribose) glycohydrolase
0	0	0	2	1	14	17	P62908	53.9	12	234.06	2.22222	1.11111	15.5556	18.8889	3.33333	34.4444	37.7778	40S ribosomal protein S3
1	2	2	14	25	9	13	Q91Z31	52.7	18	311.37	14	12.5	4.5	6.5	26.5	11	37.5	Polypyrimidine tract-binding protein 2
0	0	0	10	16	3	4	P70372	40.1	11	186.36	11.1111	17.7778	3.33333	4.44444	28.8889	7.77778	36.6667	ELAV-like protein 1
5	1	1	7	5	17	10	O55201	19.8	19	335.17	1.4	5	17	10	6.4	27	33.4	Transcription elongation factor SPT5
0	0	0	6	24	0	0	Q8VDJ3	27.7	24	374.61	6.66667	26.6667	0	0	33.3333	0	33.3333	Vigilin
0	0	0	0	0	20	10	P31943	19.8	5	102.43	0	0	22.2222	11.1111	0	33.3333	33.3333	Heterogeneous nuclear ribonucleoprotein H
0	0	1	14	13	2	0	Q8CDG1	29.2	20	296.65	15.5556	14.4444	2.22222	0	30	2.22222	32.2222	Piwi-like protein 2
3	2	0	18	13	22	5	Q8QZY9	18.3	4	85.36	6	6.5	11	5.55556	12.5	16.5556	29.0556	Splicing factor 3B subunit 4
1	2	0	5	10	5	13	Q8CGP5	30	3	54.92	5	5	2.5	14.4444	10	16.9444	26.9444	Histone H2A type 1-F
0	0	1	0	14	0	11	Q96RW7	3.1	7	57.14	0	15.5556	0	11	15.5556	11	26.5556	Hemicentin-1
3	0	0	6	11	1	9	P62806	55.3	7	106.76	2	12.2222	1.11111	10	14.2222	11.1111	25.3333	Histone H4
1	6	1	20	25	2	0	Q8R081	38.3	14	238.48	20	4.16667	0.333333	0	24.1667	0.333333	24.5	Heterogeneous nuclear ribonucleoprotein L
2	3	0	32	14	7	1	Q6PB66	18.6	20	314.44	16	4.66667	2.33333	1.11111	20.6667	3.44444	24.1111	Leucine-rich PPR motif-containing protein, mitochondrial
2	0	0	11	11	3	2	P97379	13.4	4	71.78	5.5	12.2222	3.33333	2.22222	17.7222	5.55556	23.2778	Ras GTPase-activating protein-binding protein 2
0	0	0	4	6	4	6	Q64012	17.3	6	100.41	4.44444	6.66667	4.44444	6.66667	11.1111	11.1111	22.2222	RNA-binding protein Raly
3	6	3	34	49	5	4	P61979	18.7	10	175.04	11.3333	8.16667	0.833333	1.33333	19.5	2.16667	21.6667	Heterogeneous nuclear ribonucleoprotein K
3	1	0	4	2	7	10	P62081	43.2	7	125.76	1.33333	2	7	11.1111	3.33333	18.1111	21.4444	40S ribosomal protein S7
0	0	0	10	7	2	0	Q8R326	24.6	9	136.67	11.1111	7.77778	2.22222	0	18.8889	2.22222	21.1111	Paraspeckle component 1
2	2	3	9	10	11	13	Q8K310	14.7	7	131.66	4.5	5	5.5	4.33333	9.5	9.83333	19.3333	Matrin-3
0	0	0	9	7	0	1	P60824	33.1	5	96.39	10	7.77778	0	1.11111	17.7778	1.11111	18.8889	Cold-inducible RNA-binding protein
1	0	0	4	10	2	1	Q9D7H3	36.3	11	147.51	4	11.1111	2.22222	1.11111	15.1111	3.33333	18.4444	RNA 3'-terminal phosphate cyclase
2	7	1	4	8	8	14	P19492	5.4	2	21.61	2	1.14286	1.14286	14	3.14286	15.1429	18.2857	Glutamate receptor 3
3	1	1	14	8	4	0	Q8VIJ6	26.6	11	170.39	4.66667	8	4	0	12.6667	4	16.6667	Splicing factor, proline- and glutamine-rich
0	0	0	3	3	8	1	Q5SSW2	9	13	187.21	3.33333	3.33333	8.88889	1.11111	6.66667	10	16.6667	Proteasome activator complex subunit 4
0	0	1	2	1	8	4	Q6PKG0	5.4	4	58.41	2.22222	1.11111	8.88889	4	3.33333	12.8889	16.2222	La-related protein 1
0	3	0	5	17	5	2	Q9CPN8	30.7	17	257.17	5.55556	5.66667	1.66667	2.22222	11.2222	3.88889	15.1111	Insulin-like growth factor 2 mRNA-binding protein 3
0	0	0	6	3	4	0	O70133	6.8	7	76.21	6.66667	3.33333	4.44444	0	10	4.44444	14.4444	ATP-dependent RNA helicase A
0	0	0	1	4	0	8	P70175	7.1	3	22.32	1.11111	4.44444	0	8.88889	5.55556	8.88889	14.4444	Disks large homolog 3
0	0	1	0	4	0	10	Q6PL18	4.8	3	28.77	0	4.44444	0	10	4.44444	10	14.4444	ATPase family AAA domain-containing protein 2
0	0	0	6	6	0	1	Q9EPU0	35.5	30	468.4	6.66667	6.66667	0	1.11111	13.3333	1.11111	14.4444	Regulator of nonsense transcripts 1
2	3	0	4	7	10	6	Q9CXY6	47.6	12	201.12	2	2.33333	3.33333	6.66667	4.33333	10	14.3333	Interleukin enhancer-binding factor 2
2	4	0	12	19	9	1	P97855	12.4	5	91.35	6	4.75	2.25	1.11111	10.75	3.36111	14.1111	Ras GTPase-activating protein-binding protein 1
0	2	2	2	9	1	13	E9PZQ0	4.1	9	60.84	2.22222	4.5	0.5	6.5	6.72222	7	13.7222	Ryanodine receptor 1
3	1	3	3	9	2	5	Q62193	22.9	5	88.84	1	9	2	1.66667	10	3.66667	13.6667	Replication protein A 32 kDa subunit
0	1	0	1	1	7	4	Q9JLV6	17.2	7	112.24	1.11111	1	7	4.44444	2.11111	11.4444	13.5556	Bifunctional polynucleotide phosphatase/kinase
2	0	0	0	4	3	5	P70696	11.8	1	20.42	0	4.44444	3.33333	5.55556	4.44444	8.88889	13.3333	Histone H2B type 1-A
0	0	0	0	0	5	7	P30681	19.5	6	99.71	0	0	5.55556	7.77778	0	13.3333	13.3333	High mobility group protein B2
2	0	0	4	4	0	6	Q64368	18.1	5	79.6	2	4.44444	0	6.66667	6.44444	6.66667	13.1111	Deleted in azoospermia-like
3	1	1	1	3	1	8	P42669	42	12	193.33	0.333333	3	1	8	3.33333	9	12.3333	Transcriptional activator protein Pur-alpha
0	0	0	1	2	5	3	Q8CGC6	9.4	5	82.04	1.11111	2.22222	5.55556	3.33333	3.33333	8.88889	12.2222	RNA-binding protein 28
0	0	0	7	3	1	0	P59326	13.2	4	60.4	7.77778	3.33333	1.11111	0	11.1111	1.11111	12.2222	YTH domain family protein 1
0	0	0	5	4	1	1	Q8CFQ3	23.3	23	361.99	5.55556	4.44444	1.11111	1.11111	10	2.22222	12.2222	Intron-binding protein aquarius
0	0	0	1	3	4	3	Q8C854	28.9	10	136	1.11111	3.33333	4.44444	3.33333	4.44444	7.77778	12.2222	Myelin expression factor 2
0	1	1	2	7	1	1	Q8C2Q3	7.9	7	87.41	2.22222	7	1	1	9.22222	2	11.2222	RNA-binding protein 14
1	11	1	1	10	9	8	P11531	3.5	6	54.24	1	0.909091	0.818182	8	1.90909	8.81818	10.7273	Dystrophin
2	3	0	3	3	10	4	O70325	22.8	4	71.02	1.5	1	3.33333	4.44444	2.5	7.77778	10.2778	Phospholipid hydroperoxide glutathione peroxidase, mitochondrial
0	2	0	0	0	7	6	P56959	15.4	7	103.31	0	0	3.5	6.66667	0	10.1667	10.1667	RNA-binding protein FUS
0	0	0	9	0	0	0	Q78PY7	20.6	13	198.02	10	0	0	0	10	0	10	Staphylococcal nuclease domain-containing protein 1
0	0	0	2	7	0	0	Q01081	13.3	3	46.25	2.22222	7.77778	0	0	10	0	10	Splicing factor U2AF 35 kDa subunit
0	0	0	1	4	3	1	P15880	19.1	4	53.85	1.11111	4.44444	3.33333	1.11111	5.55556	4.44444	10	40S ribosomal protein S2
0	0	0	3	0	6	0	Q99JX7	9.2	5	79.74	3.33333	0	6.66667	0	3.33333	6.66667	10	Nuclear RNA export factor 1
2	1	0	1	0	5	4	P11103	7.3	7	124.61	0.5	0	5	4.44444	0.5	9.44444	9.94444	Poly [ADP-ribose] polymerase 1
1	0	0	2	3	1	3	P62913	12.9	2	39.11	2	3.33333	1.11111	3.33333	5.33333	4.44444	9.77778	60S ribosomal protein L11
0	0	1	0	6	0	3	Q8BGE5	2.3	3	25.05	0	6.66667	0	3	6.66667	3	9.66667	Fanconi anemia group M protein homolog
1	0	0	3	3	3	0	Q8CH09	11	9	126.69	3	3.33333	3.33333	0	6.33333	3.33333	9.66667	SURP and G-patch domain-containing protein 2
2	1	1	3	5	1	2	O89086	44.4	4	65.99	1.5	5	1	2	6.5	3	9.5	Putative RNA-binding protein 3
1	0	0	6	0	0	3	Q07417	20.3	5	70.61	6	0	0	3.33333	6	3.33333	9.33333	Short-chain specific acyl-CoA dehydrogenase, mitochondrial
0	0	1	2	0	1	6	A2AUM9	9.9	9	71.1	2.22222	0	1.11111	6	2.22222	7.11111	9.33333	Centrosomal protein of 152 kDa
0	0	0	1	4	0	3	Q04837	28.3	4	70.64	1.11111	4.44444	0	3.33333	5.55556	3.33333	8.88889	Single-stranded DNA-binding protein, mitochondrial
0	0	0	2	2	4	0	O08810	18.8	13	188.67	2.22222	2.22222	4.44444	0	4.44444	4.44444	8.88889	116 kDa U5 small nuclear ribonucleoprotein component
0	0	1	3	0	4	1	Q8R151	9.3	12	168.58	3.33333	0	4.44444	1	3.33333	5.44444	8.77778	NFX1-type zinc finger-containing protein 1
1	0	0	1	2	2	3	Q9D2U9	11.9	1	21.98	1	2.22222	2.22222	3.33333	3.22222	5.55556	8.77778	Histone H2B type 3-A
1	0	0	2	2	3	1	Q765H6	7	3	28.47	2	2.22222	3.33333	1.11111	4.22222	4.44444	8.66667	Alpha-1,6-mannosylglycoprotein 6-beta-N-acetylglucosaminyltransferase B
3	1	1	2	2	6	0	Q64514	11.3	9	102.75	0.666667	2	6	0	2.66667	6	8.66667	Tripeptidyl-peptidase 2
1	2	2	1	6	3	6	Q8BHD7	13.9	4	72	1	3	1.5	3	4	4.5	8.5	Polypyrimidine tract-binding protein 3
0	0	2	1	0	6	1	Q8K1G2	2.9	3	30.59	1.11111	0	6.66667	0.5	1.11111	7.16667	8.27778	Limbin
1	3	3	4	2	8	2	Q04695	11.3	5	65.04	4	0.666667	2.66667	0.666667	4.66667	3.33333	8	Keratin, type I cytoskeletal 17
3	2	1	3	2	10	1	Q7TPB1	20.7	9	147.05	1	1	5	1	2	6	8	T-complex protein 1 subunit delta
4	1	0	6	1	2	3	Q9WV27	5.9	3	24.7	1.5	1	2	3.33333	2.5	5.33333	7.83333	Sodium/potassium-transporting ATPase subunit alpha-4
0	0	0	5	2	0	0	Q8C0S1	8.7	6	69.27	5.55556	2.22222	0	0	7.77778	0	7.77778	DIS3-like exonuclease 1
1	0	0	0	7	0	0	Q9CZU3	18.3	13	201.56	0	7.77778	0	0	7.77778	0	7.77778	Superkiller viralicidic activity 2-like 2
2	1	0	0	0	5	2	Q8K409	36.7	10	143.54	0	0	5	2.22222	0	7.22222	7.22222	DNA polymerase beta
2	0	0	1	2	4	0	Q61474	23.7	7	106.66	0.5	2.22222	4.44444	0	2.72222	4.44444	7.16667	RNA-binding protein Musashi homolog 1
0	1	1	1	2	2	2	A2AGL3	4.1	10	79.18	1.11111	2	2	2	3.11111	4	7.11111	Ryanodine receptor 3
2	0	0	3	5	0	0	Q99K48	24.3	7	82.45	1.5	5.55556	0	0	7.05556	0	7.05556	Non-POU domain-containing octamer-binding protein
2	0	0	3	4	1	0	P38656	9.3	3	51.02	1.5	4.44444	1.11111	0	5.94444	1.11111	7.05556	Lupus La protein homolog
0	1	0	0	0	7	0	P63101	10.6	2	41.09	0	0	7	0	0	7	7	14-3-3 protein zeta/delta
0	0	0	2	4	0	0	P38919	14.3	4	64.3	2.22222	4.44444	0	0	6.66667	0	6.66667	Eukaryotic initiation factor 4A-III
0	0	0	2	4	0	0	Q7TPH6	2.4	6	44.55	2.22222	4.44444	0	0	6.66667	0	6.66667	Probable E3 ubiquitin-protein ligase MYCBP2
0	0	0	0	2	4	0	P28658	24.4	8	119.88	0	2.22222	4.44444	0	2.22222	4.44444	6.66667	Ataxin-10
0	0	0	6	0	0	0	A2A870	4.9	3	25.63	6.66667	0	0	0	6.66667	0	6.66667	Fas-binding factor 1
3	3	1	4	4	6	2	Q91YE7	12.3	5	92.15	1.33333	1.33333	2	2	2.66667	4	6.66667	RNA-binding protein 5
1	0	1	1	2	3	0	Q9R1X5	4.8	3	27.9	1	2.22222	3.33333	0	3.22222	3.33333	6.55556	Multidrug resistance-associated protein 5
1	0	0	1	0	1	4	P62888	10.4	2	30.64	1	0	1.11111	4.44444	1	5.55556	6.55556	60S ribosomal protein L30
1	0	0	1	0	4	1	Q8VIN1	29.4	3	54.17	1	0	4.44444	1.11111	1	5.55556	6.55556	Phosphatidylethanolamine-binding protein 2
4	3	4	7	3	10	1	Q9Z129	28	15	227.71	1.75	1	3.33333	0.25	2.75	3.58333	6.33333	ATP-dependent DNA helicase Q1
0	2	0	3	5	1	0	O88477	15.7	7	109.76	3.33333	2.5	0.5	0	5.83333	0.5	6.33333	Insulin-like growth factor 2 mRNA-binding protein 1
4	8	0	4	0	6	4	P42932	22.6	10	146.37	1	0	0.75	4.44444	1	5.19444	6.19444	T-complex protein 1 subunit theta
1	0	2	5	1	0	0	Q91ZU6	2	8	59.23	5	1.11111	0	0	6.11111	0	6.11111	Dystonin
0	1	0	0	4	1	1	Q13435	6.2	3	27.72	0	4	1	1.11111	4	2.11111	6.11111	Splicing factor 3B subunit 2
0	2	0	3	2	3	0	Q148W0	3.2	2	20.68	3.33333	1	1.5	0	4.33333	1.5	5.83333	Probable phospholipid-transporting ATPase IC
2	5	0	8	5	4	0	Q9D513	24.2	8	119.56	4	1	0.8	0	5	0.8	5.8	Meiosis-specific with OB domain-containing protein
5	2	2	4	0	5	5	P80314	23.9	8	128.11	0.8	0	2.5	2.5	0.8	5	5.8	T-complex protein 1 subunit beta
1	3	0	0	0	4	4	O54879	7	2	27.24	0	0	1.33333	4.44444	0	5.77778	5.77778	High mobility group protein B3
0	0	0	0	1	2	2	O70157	13.5	7	74.93	0	1.11111	2.22222	2.22222	1.11111	4.44444	5.55556	DNA topoisomerase 3-alpha
0	0	0	0	1	4	0	Q9Z1X4	13.3	7	100.84	0	1.11111	4.44444	0	1.11111	4.44444	5.55556	Interleukin enhancer-binding factor 3
0	0	0	0	0	4	1	P54823	17.5	5	65.87	0	0	4.44444	1.11111	0	5.55556	5.55556	Probable ATP-dependent RNA helicase DDX6
3	7	6	5	11	8	7	Q921F4	9.8	5	86.48	1.66667	1.57143	1.14286	1.16667	3.2381	2.30952	5.54762	Heterogeneous nuclear ribonucleoprotein L-like
0	2	0	2	3	3	0	Q5DTK1	10	4	29.74	2.22222	1.5	1.5	0	3.72222	1.5	5.22222	Chondroitin sulfate synthase 3
0	8	0	0	7	8	3	Q7Z2Y8	2.1	3	30.28	0	0.875	1	3.33333	0.875	4.33333	5.20833	Interferon-induced very large GTPase 1
2	6	2	2	4	6	5	Q9CX86	23.9	5	106.89	1	0.666667	1	2.5	1.66667	3.5	5.16667	Heterogeneous nuclear ribonucleoprotein A0
1	2	0	2	1	5	0	P97412	1.8	4	35.25	2	0.5	2.5	0	2.5	2.5	5	Lysosomal-trafficking regulator
1	3	1	1	3	6	1	Q3U962	7.4	5	50.06	1	1	2	1	2	3	5	Collagen alpha-2(V) chain
3	9	3	4	3	12	5	P63260	29	6	86.7	1.33333	0.333333	1.33333	1.66667	1.66667	3	4.66667	Actin, cytoplasmic 2
0	2	0	0	0	9	0	P0C1T0	6.2	3	30.28	0	0	4.5	0	0	4.5	4.5	Membrane metallo-endopeptidase-like 1
5	4	1	1	1	12	1	Q5SWU9	49.3	99	1595.97	0.2	0.25	3	1	0.45	4	4.45	Acetyl-CoA carboxylase 1
0	0	0	4	0	0	0	Q8BL06	4	3	29.14	4.44444	0	0	0	4.44444	0	4.44444	Inactive ubiquitin carboxyl-terminal hydrolase 54
0	0	0	0	0	4	0	P20936	7.6	5	56.97	0	0	4.44444	0	0	4.44444	4.44444	Ras GTPase-activating protein 1
5	2	3	3	3	2	3	A2ASS6	1.9	35	246.84	0.6	1.5	1	1	2.1	2	4.1	Titin
0	1	4	0	4	0	0	Q62189	20.9	5	65.3	0	4	0	0	4	0	4	U1 small nuclear ribonucleoprotein A
1	0	0	4	0	0	0	Q8VHG0	14.2	3	22.89	4	0	0	0	4	0	4	Dimethylaniline monooxygenase [N-oxide-forming] 4
1	0	1	4	0	0	0	A2AN08	3.5	9	64.5	4	0	0	0	4	0	4	E3 ubiquitin-protein ligase UBR4
3	3	2	7	4	1	0	Q99LI7	30.5	18	290.84	2.33333	1.33333	0.333333	0	3.66667	0.333333	4	Cleavage stimulation factor subunit 3
3	0	2	0	1	0	5	P02088	51	6	81.65	0	1.11111	0	2.5	1.11111	2.5	3.61111	Hemoglobin subunit beta-1
4	4	3	5	2	5	1	Q03265	45.9	22	378.97	1.25	0.5	1.25	0.333333	1.75	1.58333	3.33333	ATP synthase subunit alpha, mitochondrial
4	6	4	4	2	8	2	P80318	27.3	9	129.04	1	0.333333	1.33333	0.5	1.33333	1.83333	3.16667	T-complex protein 1 subunit gamma
2	1	0	4	1	0	0	Q9JJN2	3.4	6	43.95	2	1	0	0	3	0	3	Zinc finger homeobox protein 4
0	2	0	0	0	6	0	P07477	16.1	2	22.38	0	0	3	0	0	3	3	Trypsin-1
2	0	0	5	0	0	0	Q7M6Y6	6.1	4	31.26	2.5	0	0	0	2.5	0	2.5	Maestro heat-like repeat-containing protein family member 2B
0	3	0	0	0	4	1	P62937	23	4	50.17	0	0	1.33333	1.11111	0	2.44444	2.44444	Peptidyl-prolyl cis-trans isomerase A
1	5	0	1	1	6	0	P80313	14.3	6	95.97	1	0.2	1.2	0	1.2	1.2	2.4	T-complex protein 1 subunit eta
0	3	1	0	0	7	0	Q811B3	3.3	3	25.32	0	0	2.33333	0	0	2.33333	2.33333	A disintegrin and metalloproteinase with thrombospondin motifs 12

## Sheet: Supplementary Dataset S1 Legend
Mass spectrometric identification of candidate RNA-binding proteins associated with Transition Nuclear Protein mRNA in the mouse testis
Bart T. Phillips, Jason G. Williams, Dustin T. Atchley, Xiaojiang Xu, Jian-Liang Li, Andrea L. Adams, Katina L. Johnson, and Traci M. Tanaka Hall*
Epigenetics and Stem Cell Biology Laboratory, National Institute of Environmental Health Sciences, National Institutes of Health, Research Triangle Park, NC 27709, USA
*Correspondence: hall4@niehs.nih.gov
Supplementary Dataset S1. Tnp1 and Tnp2 mRNA-Associated Proteins as Determined by Mass Spectrometry
Columns A-C report raw protein spectral counts of peptides detected with Actin mRNA selection for three biological replicates.
Columns D-E report raw protein spectral counts of peptides detected with Tnp1 mRNA selection for two biological replicates.
Columns F-G report raw protein spectral counts of peptides detected with Tnp2 mRNA selection for two biological replicates.
Column H reports the accession number corresponding to the detected peptides.
Column I reports the percent of the protein sequence for which peptides were detected.
Column J reports the number of unique peptides detected.
Column K reports the summed MSMS Score for all peptides from the protein
Columns L-O report spectral counts for proteins associated with the designated Tnp mRNA, normalized to corresponding Actin counts.
Columns P-Q report the sum of normalized spectral counts for Tnp1 or Tnp2 mRNA selection, respectively.
Column R reports the sum of normalized spectral counts for the two biological replicates of Tnp1 and Tnp2 mRNA selections.
Candidate proteins chosen for additional study are in boldface.
